# Supplementary material for: KAE1 Allelic Variants Affect TORC1 Activation and Fermentation Kinetics in Saccharomyces cerevisiae
Source: Front Microbiol. 2019 Jul 31;10:1686. doi: 10.3389/fmicb.2019.01686 (PMC6685402; doi:10.3389/fmicb.2019.01686)
Supplement: Supplementary file 5 [file Data_Sheet_1.ZIP]

Archive with 8 entries (8 files):
- Exposition_time_1.TIF
- Exposition_time_2.TIF
- Exposition_time_3.TIF
- Exposition_time_4.TIF
- Exposition_time_5.TIF
- Exposition_time_6.TIF
- Exposition_time_7.TIF
- File_information.docx
