# Supplementary material for: KAE1 Allelic Variants Affect TORC1 Activation and Fermentation Kinetics in Saccharomyces cerevisiae
Source: Front Microbiol. 2019 Jul 31;10:1686. doi: 10.3389/fmicb.2019.01686 (PMC6685402; doi:10.3389/fmicb.2019.01686)
Supplement: Supplementary file 6 [file Table_1.XLSX]

## Sheet: Hoja1
Supplementary Table 1. Yeast strains used in this work.
Name	Relevant genotype	Source/Reference
FS256	ho::HygMX, ura3::KanMX	(Cubillos et al., 2011)
FS257	ho::HygMX, ura3::KanMX	(Cubillos et al., 2011)
FS258	ho::HygMX, ura3::KanMX	(Cubillos et al., 2011)
FS259	ho::HygMX, ura3::KanMX	(Cubillos et al., 2011)
FS260	ho::HygMX, ura3::KanMX	(Cubillos et al., 2011)
FS261	ho::HygMX, ura3::KanMX	(Cubillos et al., 2011)
FS262	ho::HygMX, ura3::KanMX	(Cubillos et al., 2011)
FS263	ho::HygMX, ura3::KanMX	(Cubillos et al., 2011)
FS264	ho::HygMX, ura3::KanMX	(Cubillos et al., 2011)
FS265	ho::HygMX, ura3::KanMX	(Cubillos et al., 2011)
FS266	ho::HygMX, ura3::KanMX	(Cubillos et al., 2011)
FS267	ho::HygMX, ura3::KanMX	(Cubillos et al., 2011)
FS268	ho::HygMX, ura3::KanMX	(Cubillos et al., 2011)
FS269	ho::HygMX, ura3::KanMX	(Cubillos et al., 2011)
FS270	ho::HygMX, ura3::KanMX	(Cubillos et al., 2011)
FS271	ho::HygMX, ura3::KanMX	(Cubillos et al., 2011)
FS272	ho::HygMX, ura3::KanMX	(Cubillos et al., 2011)
FS273	ho::HygMX, ura3::KanMX	(Cubillos et al., 2011)
FS274	ho::HygMX, ura3::KanMX	(Cubillos et al., 2011)
FS275	ho::HygMX, ura3::KanMX	(Cubillos et al., 2011)
FS276	ho::HygMX, ura3::KanMX	(Cubillos et al., 2011)
FS277	ho::HygMX, ura3::KanMX	(Cubillos et al., 2011)
FS278	ho::HygMX, ura3::KanMX	(Cubillos et al., 2011)
FS279	ho::HygMX, ura3::KanMX	(Cubillos et al., 2011)
FS280	ho::HygMX, ura3::KanMX	(Cubillos et al., 2011)
FS281	ho::HygMX, ura3::KanMX	(Cubillos et al., 2011)
FS282	ho::HygMX, ura3::KanMX	(Cubillos et al., 2011)
FS283	ho::HygMX, ura3::KanMX	(Cubillos et al., 2011)
FS284	ho::HygMX, ura3::KanMX	(Cubillos et al., 2011)
FS285	ho::HygMX, ura3::KanMX	(Cubillos et al., 2011)
FS286	ho::HygMX, ura3::KanMX	(Cubillos et al., 2011)
FS287	ho::HygMX, ura3::KanMX	(Cubillos et al., 2011)
FS288	ho::HygMX, ura3::KanMX	(Cubillos et al., 2011)
FS289	ho::HygMX, ura3::KanMX	(Cubillos et al., 2011)
FS290	ho::HygMX, ura3::KanMX	(Cubillos et al., 2011)
FS291	ho::HygMX, ura3::KanMX	(Cubillos et al., 2011)
FS292	ho::HygMX, ura3::KanMX	(Cubillos et al., 2011)
FS293	ho::HygMX, ura3::KanMX	(Cubillos et al., 2011)
FS294	ho::HygMX, ura3::KanMX	(Cubillos et al., 2011)
FS295	ho::HygMX, ura3::KanMX	(Cubillos et al., 2011)
FS296	ho::HygMX, ura3::KanMX	(Cubillos et al., 2011)
FS297	ho::HygMX, ura3::KanMX	(Cubillos et al., 2011)
FS298	ho::HygMX, ura3::KanMX	(Cubillos et al., 2011)
FS299	ho::HygMX, ura3::KanMX	(Cubillos et al., 2011)
FS300	ho::HygMX, ura3::KanMX	(Cubillos et al., 2011)
FS301	ho::HygMX, ura3::KanMX	(Cubillos et al., 2011)
FS302	ho::HygMX, ura3::KanMX	(Cubillos et al., 2011)
FS303	ho::HygMX, ura3::KanMX	(Cubillos et al., 2011)
FS304	ho::HygMX, ura3::KanMX	(Cubillos et al., 2011)
FS305	ho::HygMX, ura3::KanMX	(Cubillos et al., 2011)
FS306	ho::HygMX, ura3::KanMX	(Cubillos et al., 2011)
FS307	ho::HygMX, ura3::KanMX	(Cubillos et al., 2011)
FS308	ho::HygMX, ura3::KanMX	(Cubillos et al., 2011)
FS309	ho::HygMX, ura3::KanMX	(Cubillos et al., 2011)
FS310	ho::HygMX, ura3::KanMX	(Cubillos et al., 2011)
FS311	ho::HygMX, ura3::KanMX	(Cubillos et al., 2011)
FS312	ho::HygMX, ura3::KanMX	(Cubillos et al., 2011)
FS313	ho::HygMX, ura3::KanMX	(Cubillos et al., 2011)
FS314	ho::HygMX, ura3::KanMX	(Cubillos et al., 2011)
FS315	ho::HygMX, ura3::KanMX	(Cubillos et al., 2011)
FS316	ho::HygMX, ura3::KanMX	(Cubillos et al., 2011)
FS317	ho::HygMX, ura3::KanMX	(Cubillos et al., 2011)
FS318	ho::HygMX, ura3::KanMX	(Cubillos et al., 2011)
FS319	ho::HygMX, ura3::KanMX	(Cubillos et al., 2011)
FS320	ho::HygMX, ura3::KanMX	(Cubillos et al., 2011)
FS321	ho::HygMX, ura3::KanMX	(Cubillos et al., 2011)
FS322	ho::HygMX, ura3::KanMX	(Cubillos et al., 2011)
FS323	ho::HygMX, ura3::KanMX	(Cubillos et al., 2011)
FS324	ho::HygMX, ura3::KanMX	(Cubillos et al., 2011)
FS325	ho::HygMX, ura3::KanMX	(Cubillos et al., 2011)
FS326	ho::HygMX, ura3::KanMX	(Cubillos et al., 2011)
FS327	ho::HygMX, ura3::KanMX	(Cubillos et al., 2011)
FS328	ho::HygMX, ura3::KanMX	(Cubillos et al., 2011)
FS329	ho::HygMX, ura3::KanMX	(Cubillos et al., 2011)
FS330	ho::HygMX, ura3::KanMX	(Cubillos et al., 2011)
FS331	ho::HygMX, ura3::KanMX	(Cubillos et al., 2011)
FS332	ho::HygMX, ura3::KanMX	(Cubillos et al., 2011)
FS333	ho::HygMX, ura3::KanMX	(Cubillos et al., 2011)
FS334	ho::HygMX, ura3::KanMX	(Cubillos et al., 2011)
FS335	ho::HygMX, ura3::KanMX	(Cubillos et al., 2011)
FS336	ho::HygMX, ura3::KanMX	(Cubillos et al., 2011)
FS337	ho::HygMX, ura3::KanMX	(Cubillos et al., 2011)
FS338	ho::HygMX, ura3::KanMX	(Cubillos et al., 2011)
FS339	ho::HygMX, ura3::KanMX	(Cubillos et al., 2011)
FS340	ho::HygMX, ura3::KanMX	(Cubillos et al., 2011)
FS341	ho::HygMX, ura3::KanMX	(Cubillos et al., 2011)
FS342	ho::HygMX, ura3::KanMX	(Cubillos et al., 2011)
FS343	ho::HygMX, ura3::KanMX	(Cubillos et al., 2011)
FS344	ho::HygMX, ura3::KanMX	(Cubillos et al., 2011)
FS345	ho::HygMX, ura3::KanMX	(Cubillos et al., 2011)
FS346	ho::HygMX, ura3::KanMX	(Cubillos et al., 2011)
FS347	ho::HygMX, ura3::KanMX	(Cubillos et al., 2011)
FS348	ho::HygMX, ura3::KanMX	(Cubillos et al., 2011)
FS349	ho::HygMX, ura3::KanMX	(Cubillos et al., 2011)
FS350	ho::HygMX, ura3::KanMX	(Cubillos et al., 2011)
FS351	ho::HygMX, ura3::KanMX	(Cubillos et al., 2011)
YC028	Y12 a rpl26a::Luc-URA3	(Kessi-Perez et al., 2018)
YC030	DBVPG6765 a rpl26a::Luc-URA3	(Kessi-Perez et al., 2018)
YC032	Y12 α rpl26a::Luc-URA3	(Kessi-Perez et al., 2018)
YC034	DBVPG6765 α rpl26a::Luc-URA3	(Kessi-Perez et al., 2018)
YC043	YC028 x YC034	(Kessi-Perez et al., 2018)
YC045	FS256 rpl26a::Luc-URA3	This work
YC046	FS257 rpl26a::Luc-URA3	This work
YC047	FS258 rpl26a::Luc-URA3	This work
YC048	FS259 rpl26a::Luc-URA3	This work
YC049	FS260 rpl26a::Luc-URA3	This work
YC050	FS261 rpl26a::Luc-URA3	This work
YC051	FS262 rpl26a::Luc-URA3	This work
YC052	FS263 rpl26a::Luc-URA3	This work
YC053	FS264 rpl26a::Luc-URA3	This work
YC054	FS265 rpl26a::Luc-URA3	This work
YC055	FS266 rpl26a::Luc-URA3	This work
YC056	FS267 rpl26a::Luc-URA3	This work
YC057	FS268 rpl26a::Luc-URA3	This work
YC058	FS269 rpl26a::Luc-URA3	This work
YC059	FS270 rpl26a::Luc-URA3	This work
YC060	FS271 rpl26a::Luc-URA3	This work
YC061	FS272 rpl26a::Luc-URA3	This work
YC062	FS273 rpl26a::Luc-URA3	This work
YC063	FS274 rpl26a::Luc-URA3	This work
YC064	FS275 rpl26a::Luc-URA3	This work
YC065	FS276 rpl26a::Luc-URA3	This work
YC066	FS277 rpl26a::Luc-URA3	This work
YC067	FS2578 rpl26a::Luc-URA3	This work
YC068	FS279 rpl26a::Luc-URA3	This work
YC069	FS280 rpl26a::Luc-URA3	This work
YC070	FS281 rpl26a::Luc-URA3	This work
YC071	FS282 rpl26a::Luc-URA3	This work
YC072	FS283 rpl26a::Luc-URA3	This work
YC073	FS284 rpl26a::Luc-URA3	This work
YC074	FS285 rpl26a::Luc-URA3	This work
YC075	FS286 rpl26a::Luc-URA3	This work
YC076	FS287 rpl26a::Luc-URA3	This work
YC077	FS288 rpl26a::Luc-URA3	This work
YC078	FS289 rpl26a::Luc-URA3	This work
YC079	FS290 rpl26a::Luc-URA3	This work
YC080	FS291 rpl26a::Luc-URA3	This work
YC081	FS292 rpl26a::Luc-URA3	This work
YC082	FS293 rpl26a::Luc-URA3	This work
YC083	FS294 rpl26a::Luc-URA3	This work
YC084	FS295 rpl26a::Luc-URA3	This work
YC085	FS296 rpl26a::Luc-URA3	This work
YC086	FS297 rpl26a::Luc-URA3	This work
YC087	FS298 rpl26a::Luc-URA3	This work
YC088	FS299 rpl26a::Luc-URA3	This work
YC089	FS300 rpl26a::Luc-URA3	This work
YC090	FS301 rpl26a::Luc-URA3	This work
YC091	FS302 rpl26a::Luc-URA3	This work
YC092	FS303 rpl26a::Luc-URA3	This work
YC093	FS304 rpl26a::Luc-URA3	This work
YC094	FS305 rpl26a::Luc-URA3	This work
YC095	FS306 rpl26a::Luc-URA3	This work
YC096	FS307 rpl26a::Luc-URA3	This work
YC097	FS308 rpl26a::Luc-URA3	This work
YC098	FS309 rpl26a::Luc-URA3	This work
YC099	FS310 rpl26a::Luc-URA3	This work
YC100	FS311 rpl26a::Luc-URA3	This work
YC101	FS312 rpl26a::Luc-URA3	This work
YC102	FS313 rpl26a::Luc-URA3	This work
YC103	FS314 rpl26a::Luc-URA3	This work
YC104	FS315 rpl26a::Luc-URA3	This work
YC105	FS316 rpl26a::Luc-URA3	This work
YC106	FS317 rpl26a::Luc-URA3	This work
YC107	FS318 rpl26a::Luc-URA3	This work
YC108	FS319 rpl26a::Luc-URA3	This work
YC109	FS320 rpl26a::Luc-URA3	This work
YC110	FS321 rpl26a::Luc-URA3	This work
YC111	FS322 rpl26a::Luc-URA3	This work
YC112	FS323 rpl26a::Luc-URA3	This work
YC113	FS324 rpl26a::Luc-URA3	This work
YC114	FS325 rpl26a::Luc-URA3	This work
YC115	FS326 rpl26a::Luc-URA3	This work
YC116	FS327 rpl26a::Luc-URA3	This work
YC117	FS328 rpl26a::Luc-URA3	This work
YC118	FS329 rpl26a::Luc-URA3	This work
YC119	FS330 rpl26a::Luc-URA3	This work
YC120	FS331 rpl26a::Luc-URA3	This work
YC121	FS332 rpl26a::Luc-URA3	This work
YC122	FS333 rpl26a::Luc-URA3	This work
YC123	FS334 rpl26a::Luc-URA3	This work
YC124	FS335 rpl26a::Luc-URA3	This work
YC125	FS336 rpl26a::Luc-URA3	This work
YC126	FS337 rpl26a::Luc-URA3	This work
YC127	FS338 rpl26a::Luc-URA3	This work
YC128	FS339 rpl26a::Luc-URA3	This work
YC129	FS340 rpl26a::Luc-URA3	This work
YC130	FS341 rpl26a::Luc-URA3	This work
YC131	FS342 rpl26a::Luc-URA3	This work
YC132	FS343 rpl26a::Luc-URA3	This work
YC133	FS344 rpl26a::Luc-URA3	This work
YC134	FS345 rpl26a::Luc-URA3	This work
YC135	FS346 rpl26a::Luc-URA3	This work
YC136	FS347 rpl26a::Luc-URA3	This work
YC137	FS348 rpl26a::Luc-URA3	This work
YC138	FS349 rpl26a::Luc-URA3	This work
YC139	FS350 rpl26a::Luc-URA3	This work
YC140	FS351 rpl26a::Luc-URA3	This work
YC231	YC032 gtr1::HygMX	This work
YC233	YC034 gtr1::HygMX	This work
YC277	YC032 apl6::HygMX	This work
YC278	YC034 apl6::HygMX	This work
YC279	YC032 fat1::HygMX	This work
YC280	YC034 fat1::HygMX	This work
YC281	YC032 fig1::HygMX	This work
YC282	YC034 fig1::HygMX	This work
YC283	YC032 gap1::HygMX	This work
YC284	YC034 gap1::HygMX	This work
YC285	YC032 gfa1::HygMX	This work
YC286	YC034 gfa1::HygMX	This work
YC287	YC032 gus1::HygMX	This work
YC288	YC034 gus1::HygMX	This work
YC289	YC032 hsl1::HygMX	This work
YC290	YC034 hsl1::HygMX	This work
YC291	YC032 kae1::HygMX	This work
YC292	YC034 kae1::HygMX	This work
YC293	YC032 lst7::HygMX	This work
YC294	YC034 lst7::HygMX	This work
YC295	YC032 mup1::HygMX	This work
YC296	YC034 mup1::HygMX	This work
YC297	YC032 pef1::HygMX	This work
YC298	YC034 pef1::HygMX	This work
YC299	YC032 pib2::HygMX	This work
YC300	YC034 pib2::HygMX	This work
YC301	YC032 sap190::HygMX	This work
YC302	YC034 sap190::HygMX	This work
YC303	YC032 set3::HygMX	This work
YC304	YC034 set3::HygMX	This work
YC305	YC032 tna1::HygMX	This work
YC306	YC034 tna1::HygMX	This work
YC307	YC032 ypk3::HygMX	This work
YC308	YC034 ypk3::HygMX	This work
YC309	YC032 uth1::HygMX	This work
YC310	YC034 uth1::HygMX	This work
YC311	YC030 x YC277	This work
YC312	YC028 x YC278	This work
YC313	YC030 x YC279	This work
YC314	YC028 x YC280	This work
YC315	YC030 x YC281	This work
YC316	YC028 x YC282	This work
YC317	YC030 x YC283	This work
YC318	YC028 x YC284	This work
YC319	YC030 x YC285	This work
YC320	YC028 x YC286	This work
YC321	YC030 x YC287	This work
YC322	YC028 x YC288	This work
YC323	YC030 x YC289	This work
YC324	YC028 x YC290	This work
YC325	YC030 x YC291	This work
YC326	YC028 x YC292	This work
YC327	YC030 x YC293	This work
YC328	YC028 x YC294	This work
YC329	YC030 x YC295	This work
YC330	YC028 x YC296	This work
YC331	YC030 x YC297	This work
YC332	YC028 x YC289	This work
YC333	YC030 x YC299	This work
YC334	YC028 x YC300	This work
YC335	YC030 x YC301	This work
YC336	YC028 x YC302	This work
YC337	YC030 x YC303	This work
YC338	YC028 x YC304	This work
YC339	YC030 x YC305	This work
YC340	YC028 x YC306	This work
YC341	YC030 x YC307	This work
YC342	YC028 x YC308	This work
YC343	YC030 x YC309	This work
YC334	YC028 x YC310	This work
