# Supplementary material for: KAE1 Allelic Variants Affect TORC1 Activation and Fermentation Kinetics in Saccharomyces cerevisiae
Source: Front Microbiol. 2019 Jul 31;10:1686. doi: 10.3389/fmicb.2019.01686 (PMC6685402; doi:10.3389/fmicb.2019.01686)
Supplement: Supplementary file 7 [file Table_2.XLSX]

## Sheet: Hoja1
Supplementary Table 2. Penotypic values for each segregant.
Segregant	Time0-4 (h)	Time0-12 (h)	Time4-12 (h)	Max0-4 (a.u.)	Max0-12 (a.u.)	Max4-12 (a.u.)	AUC0-4 (a.u.)	AUC0-12 (a.u.)	AUC4-12 (a.u.)
YC045	2.08	6.5	6.5	160.7	618.3	618.3	261.7	2595	2213
YC046	1.67	1.67	8.58	201	201	81.5	395.1	892.5	413.2
YC047	2.08	2.08	6.33	220	220	127.7	439.1	1042	471.6
YC048	3	3	4.75	264.3	264.3	201.7	366.1	1146	581.2
YC049	1.83	1.83	4.58	298.7	298.7	84.33	513	969.9	356.9
YC050	2.75	7.08	7.08	187.3	345	345	276.7	2379	1924
YC051	1.42	1.42	5.75	162	162	98.33	346.9	920.1	477.3
YC052	2.67	7.33	7.33	207	473	473	312.1	2140	1653
YC053	2.58	7.5	7.5	102.3	210.7	210.7	174.9	1107	862
YC054	1.5	1.5	4.08	181.3	181.3	64.67	363.7	734.7	280.8
YC055	2	5.25	5.25	186	978.3	978.3	303.1	3255	2737
YC056	2.17	2.17	4	279	279	133	576	1050	304.8
YC057	2.25	2.25	4.08	254.7	254.7	111	523.5	962.1	292.9
YC058	3	5.58	5.58	631	897.3	897.3	548.7	5623	4388
YC059	2	6.67	6.67	40	49.7	49.67	72.1	255.9	158.7
YC060	2.83	6.75	6.75	117.3	943.7	943.7	142.4	3791	3534
YC061	2.25	5.42	5.42	165.7	307	307	236.5	1583	1230
YC062	2.92	9.25	9.25	113.7	278	278	121	1762	1517
YC063	2.25	2.25	4.08	238	238	144.3	471	1016	389.8
YC064	1.33	1.33	5.42	261.3	261.3	155.3	510	1156	499.7
YC065	2.25	2.25	6.33	265.3	265.3	214	564.3	1375	665.4
YC066	2.67	5.92	5.92	557	1850	1850	769.2	8442	7143
YC067	2.25	2.25	4.08	185.7	185.7	82.33	341.1	670.1	231.8
YC068	1.5	1.5	5.75	105	105	46.67	183.2	394.8	169.4
YC069	1.92	1.92	4.42	324.3	324.3	129	630.1	1227	430.9
YC070	2.08	5.75	5.75	257.7	537	537	411.5	2478	1879
YC071	1.75	1.75	4.33	220.7	220.7	81.67	410.1	749.6	218.9
YC072	2.92	6.42	6.42	187.3	203.3	203.3	286.5	1128	702.8
YC073	1.92	1.92	4	171.7	171.7	90.33	356.8	615.6	169.3
YC074	2	2	4.08	173	173	79.67	294.3	582.8	226.3
YC075	2.92	2.92	4.17	225.3	225.3	155.7	386.2	927.8	369.9
YC076	2.5	4.08	4.08	236.7	313.7	313.7	305.6	1874	1301
YC077	1.42	1.42	5.08	140	140	61.67	284.5	510.9	160.8
YC078	2.75	6.92	6.92	396.3	550.7	550.7	497.1	3464	2556
YC079	2.92	5.33	5.33	310.3	527.3	527.3	430.9	2942	2138
YC080	2	2	4.17	242	242	175.3	444.3	1148	546.5
YC081	1.42	6.75	6.75	247.7	583	583	427.6	2481	1918
YC082	1.58	1.58	4.08	141	141	59	271.2	512.7	179
YC083	2.5	2.5	6.33	212.7	212.7	186.7	323.4	1030	554.8
YC084	1.92	1.92	4	245.7	245.7	103.3	475.4	800.5	199.2
YC085	2.17	2.17	7.42	150.3	150.3	114.3	250.8	818.2	468.5
YC086	2.42	6.17	6.17	206.3	798.7	798.7	360.6	3199	2650
YC087	1.5	1.5	5.17	148	148	101	323.9	722.9	322.8
YC088	2.75	2.75	4	217.7	217.7	132.3	408.7	783.9	239.5
YC089	1.33	1.33	5.5	156	156	124.5	281.6	658.4	319.8
YC090	3	5.08	5.08	160	791.7	791.7	282.6	3473	2982
YC091	1.67	1.67	4	364	364	154	668.5	1211	333.6
YC092	2.67	2.67	4.08	211	211	172	354.5	910.4	394
YC093	2	2	4	227.7	227.7	100.3	415.7	856.6	326.4
YC094	1.67	1.67	4.08	257.7	257.7	98	552.3	896.5	222.3
YC095	1.5	1.5	6.25	243.3	243.3	83.67	439.7	805.9	273.4
YC096	2.5	3.5	4.58	172.7	213.7	183.7	256.7	1139	708
YC097	1.58	1.58	4.17	222	222	75.33	428.1	748.7	239.3
YC098	2.92	6.5	6.5	429.7	787.7	787.7	498.4	3591	2718
YC099	1.83	6.33	6.33	139	157	157	263.5	845.7	491.5
YC100	1.67	1.67	4.25	173.7	173.7	77.33	354.5	627.6	192.7
YC101	1.67	1.67	4.08	159	159	72.33	312.7	542.8	157.8
YC102	2	2	4.25	121	121	43.67	223.8	413.8	136.8
YC103	2.67	2.67	4	247.3	247.3	130	444	912.7	308.1
YC104	2.5	4.25	4.25	841.3	972	972	1249	6235	4137
YC105	2.25	2.25	4.17	256	256	115.3	504.4	974.8	335.7
YC106	2.5	2.5	4.25	232.3	232.3	189.3	396	1020	429
YC107	2	2	4.75	125.7	125.7	74.67	235.3	556.8	252.7
YC108	2.58	2.58	4	143.3	143.3	114	219.8	720.1	388.5
YC109	2.5	2.5	4	183.7	183.7	84.67	345.8	710.7	247.5
YC110	2.83	5.75	5.75	282.7	760	760	478.2	3161	2463
YC111	2.5	2.5	4	217.3	217.3	109	416.6	888	341.7
YC112	2.33	6.17	6.17	168.3	176	176	263.3	1007	617.8
YC113	2.92	6.17	6.17	290	984	984	331.9	3497	2891
YC114	2	2	4	308.3	308.3	144.7	592.8	1093	337.1
YC115	2.33	5.42	5.42	237.3	263	263	417.7	1528	948.3
YC116	2.42	2.42	4.08	181.3	181.3	115	305.7	701.2	261.4
YC117	2	2	4	227.7	227.7	128	358.8	724.6	256.8
YC118	2.58	2.58	4	187.3	187.3	162	373.3	806.7	287.3
YC119	3	7.75	7.75	277.3	419	419	235.6	2653	2153
YC120	1.92	1.92	6.25	230	230	146.7	419.1	954	428.6
YC121	2.25	2.25	4.08	227	227	106.3	388.8	879.7	362.2
YC122	2.75	2.75	4.08	376.7	376.7	246.3	501.3	1545	767.9
YC123	1.75	1.75	4	346	346	178	580.9	1220	416.7
YC124	2.75	5.08	5.08	258.7	405.3	405.3	464	2651	1899
YC125	2.17	2.17	4.17	182.3	182.3	117	287.3	875.1	466.1
YC126	1.67	1.67	4	245.3	245.3	154	499.1	1005	322
YC127	1.25	1.25	4.25	238.7	238.7	87	483.4	791.3	207.7
YC128	1.92	6	6	213.3	306.3	306.3	403.3	1481	967.2
YC129	2.42	2.42	11	184.7	184.7	168.3	334.8	1014	551.5
YC130	2.17	2.17	5.92	245	245	145	447.3	1211	594.8
YC131	0.92	0.92	6.33	150	150	148.3	284.5	1088	730.7
YC132	1.67	1.67	6.5	184.7	184.7	151	361.3	1158	673.7
YC133	2.08	2.08	4.08	180	180	84.33	325.4	808.7	382.6
YC134	2.83	5.83	5.83	164.7	699.3	699.3	216.1	3095	2720
YC135	2.33	2.33	9.58	132.3	132.3	69.67	243.9	619.2	317
YC136	2.75	6.17	6.17	206.3	647.7	647.7	408.1	2561	1936
YC137	2.5	2.5	4.25	169	169	95.33	313.2	653.2	233.7
YC138	2.25	2.25	4.17	200	200	76.33	386.3	677.3	200.1
YC139	3	4.58	4.58	375.7	1459	1459	510.5	5520	4549
YC140	2.08	2.08	4.17	179.7	179.7	102.7	344.3	730.9	269.8
Max: maximum luminescence value. Time: maximum luminescence time. AUC: area under the luminescence curve. 0-4: 0-4 hours’ interval. 0-12: 0-12 hours’ interval. 4-12: 4-12 hours’ interval.
