# Supplementary material for: KAE1 Allelic Variants Affect TORC1 Activation and Fermentation Kinetics in Saccharomyces cerevisiae
Source: Front Microbiol. 2019 Jul 31;10:1686. doi: 10.3389/fmicb.2019.01686 (PMC6685402; doi:10.3389/fmicb.2019.01686)
Supplement: Supplementary file 8 [file Table_3.XLSX]

## Sheet: Hoja1
Supplementary Table 3. Comparison of growth parameters between reciprocal hemyzigous strains.
Strain	SM60			SM140			SM300
	Efficiency ± SD	Rate ± SD (h-1)	Lag ± SD (h)	Efficiency ± SD	Rate ± SD (h-1)	Lag ± SD (h)	Efficiency ± SD	Rate ± SD (h-1)	Lag ± SD (h)
SA gus1Δ x WE	2.74 ± 0.11	0.219 ± 0.016 ms	2.90 ± 0.61 *	2.99 ± 0.06	0.247 ± 0.005	3.60 ± 0.34	2.81 ± 0.22	0.277 ± 0.011	4.43 ± 0.40
SA x WE gus1Δ	2.73 ± 0.12	0.203 ± 0.015 ms	3.57 ± 0.33 *	3.01 ± 0.04	0.247 ± 0.006	3.59 ± 0.36	2.82 ± 0.20	0.269 ± 0.015	4.03 ± 0.96
SA kae1Δ x WE	2.58 ± 0.02 *	0.202 ± 0.004 ms	3.96 ± 0.15	3.06 ± 0.05 ms	0.251 ± 0.002 *	3.52 ± 0.38 ms	2.99 ± 0.10	0.272 ± 0.010 *	4.45 ± 0.10
SA x WE kae1Δ	2.67 ± 0.03 *	0.191 ± 0.006 ms	3.79 ± 0.23	2.91 ± 0.21 ms	0.218 ± 0.009 *	4.18 ± 0.83 ms	3.07 ± 0.07	0.239 ± 0.007 *	4.39 ± 0.45
SA pib2Δ x WE	2.66 ± 0.12	0.211 ± 0.017	3.53 ± 0.57	3.12 ± 0.18 *	0.244 ± 0.002 *	3.06 ± 0.71 *	2.84 ± 0.23	0.276 ± 0.010 *	4.16 ± 0.75
SA x WE pib2Δ	2.72 ± 0.09	0.219 ± 0.011	3.70 ± 0.63	2.81 ± 0.15 *	0.226 ± 0.002 *	4.04 ± 0.63 *	2.78 ± 0.25	0.257 ± 0.012 *	4.59 ± 1.04
SA uth1Δ x WE	2.78 ± 0.16	0.216 ± 0.009	3.98 ± 0.49	2.84 ± 0.18 *	0.243 ± 0.010 *	3.85 ± 0.83	3.23 ± 0.11 *	0.260 ± 0.002 *	4.04 ± 0.66
SA x WE uth1Δ	2.80 ± 0.09	0.215 ± 0.003	3.71 ± 0.48	3.05 ± 0.03 *	0.255 ± 0.002 *	3.80 ± 0.48	2.92 ± 0.20 *	0.273 ± 0.000 *	4.14 ± 0.43
Statistical analysis of these parameters consisted in Welch two sample t-tests, which were performed using R software (R-Core-Team., 2013). *: value for reciprocal hemizygous strains significantly different from each other (p-value < 0.05). ms: value for reciprocal hemizygous strains marginally different from each other (0.05 ≤ p-value < 0.15). SD: standard deviation.
